# Supplementary material for: Synergistic Potential of Organotin(IV) Carbodithioate Derivatives with Vitamins D and E in MCF-7 and MDA-MB-231 Breast Cancer Cells
Source: Pharmaceuticals (Basel). 2026 Apr 2;19(4):571. doi: 10.3390/ph19040571 (PMC13119188; doi:10.3390/ph19040571)
Supplement: Supplementary file 1 [file pharmaceuticals-19-00571-s001.zip]

Archive with 1 entries (1 files):
- pharmaceuticals-3975791-supplementary.pdf
